# Supplementary material for: Field Testing of the Use of Intake24—An Online 24-Hour Dietary Recall System
Source: Nutrients. 2018 Nov 6;10(11):1690. doi: 10.3390/nu10111690 (PMC6266941; doi:10.3390/nu10111690)
Supplement: Supplementary file 1 [file nutrients-10-01690-s001.zip]

Archive with 9 entries (6 files):
- Supplementary Material/
- Supplementary Material/.DS_Store
- __MACOSX/
- __MACOSX/Supplementary Material/
- __MACOSX/Supplementary Material/._.DS_Store
- Supplementary Material/Additional response outcome tables by demographics- Supplementary Material.docx
- __MACOSX/Supplementary Material/._Additional response outcome tables by demographics- Supplementary Material.docx
- Supplementary Material/Feedback questionnaire - Supplementary Material.pdf
- __MACOSX/Supplementary Material/._Feedback questionnaire - Supplementary Material.pdf
